# Supplementary material for: Training intensity quantification of core stability exercises based on a smartphone accelerometer
Source: PLoS One. 2018 Dec 5;13(12):e0208262. doi: 10.1371/journal.pone.0208262 (PMC6281233; doi:10.1371/journal.pone.0208262)
Supplement: S1 File — (XLSX) [file pone.0208262.s003.xlsx]

## Sheet: Smartphone
Participant	BD1_Smartp_1	BD1_Smartp_2	BD1_Smartp_3	BD1_Smartp_4	BD2_Smartp_1	BD2_Smartp_2	BD2_Smartp_3	BD2_Smartp_4	BD3_Smartp_1	BD3_Smartp_2	BD3_Smartp_3	BD3_Smartp_4	BD4_Smartp_1	BD4_Smartp_2	BD4_Smartp_3	BD4_Smartp_4	BD5_Smartp_1	BD5_Smartp_2	BD5_Smartp_3	BD5_Smartp_4	DB1_Smartp_1	DB1_Smartp_2	DB1_Smartp_3	DB1_Smartp_4	DB2_Smartp_1	DB2_Smartp_2	DB2_Smartp_3	DB2_Smartp_4	DB3_Smartp_1	DB3_Smartp_2	DB3_Smartp_3	DB3_Smartp_4	DB4_Smartp_1	DB4_Smartp_2	DB4_Smartp_3	DB4_Smartp_4	DB5_Smartp_1	DB5_Smartp_2	DB5_Smartp_3	DB5_Smartp_4	FB1_Smartp_1	FB1_Smartp_2	FB1_Smartp_3	FB1_Smartp_4	FB2_Smartp_1	FB2_Smartp_2	FB2_Smartp_3	FB2_Smartp_4	FB3_Smartp_1
S01			0.40781	0.268082			0.301527	0.324715			0.412227	0.384764			0.336649	0.333222			0.446794	0.482554			0.369867	0.332883			0.315928	0.254884			0.366372	0.461337			0.342727	0.561271			0.444849	0.500032			0.163624	0.173284			0.279665	0.36262
S02			0.29928	0.264435			0.323237	0.330208			0.589738	0.334941			0.293996	0.296772			0.382788	0.310408			0.310241	0.215936			0.2672	0.221268			0.935447	0.528517			0.50733	0.343283			0.876717	0.708657			2.46323	0.150591			0.30345	0.345775
S03			0.182698	0.158926			0.242784	0.213677			0.282291	0.236073			0.242876	0.198046			0.463899	0.348296			0.258883	0.29368			0.13408	0.186715			0.43037	0.447411			0.307283	0.391892			0.44919	0.553999			0.144149	0.1362			0.292845	0.292193
S04			0.163485	0.144148			0.171238	0.158976			0.280497	0.190232			0.180559	0.220573			0.390789	0.419116			0.137659	0.155199			0.111359	0.123078			0.334279	0.342054			0.134484	0.170501			0.261804	0.242648			0.129089	0.156457			0.417145	0.432152
S05			0.369792	0.406275			0.433285	0.47257			0.471589	0.400253			0.44003	0.412249			0.750089	0.630177			0.332123	0.380438			0.461903	0.584894			0.985423	0.789271			1.02232	0.557984			0.904159	0.838033			0.268482	0.273187			0.476163	0.547875
S06			0.144093	0.145243			0.135669	0.176095			0.26944	0.187105			0.156299	0.175707			0.275625	0.287863			0.150996	0.162568			0.185833	0.127204			0.442952	0.498102			0.176437	0.161614			0.632469	0.640439			0.163153	0.145146			0.26067	0.375879
S07	0.158961	0.184926	0.18208	0.192758	0.301137	0.219091	0.163837	0.239736	0.326002	0.249833	0.204771	0.276343	0.205119	0.1872	0.173865	0.171144	0.357742	0.315708	0.292898	0.288721	0.292723	0.204374	0.185484	0.256483	0.141605	0.183019	0.140084	0.171548	0.449646	0.456331	0.445627	0.378854	0.204871	0.234395	0.177795	0.252413	0.403464	0.414788	0.286765	0.256036	0.147533	0.119773	0.130367	0.118576	0.211201	0.201546	0.336117	0.183961	0.395512
S08	0.229809	0.204369	0.212441	0.264423	0.233366	0.34942	0.34956	0.358025	0.500038	0.426439	0.362443	0.535184	0.485317	0.373653	0.288474	0.331912	0.722296	0.742374	0.725887	0.577374	0.805431	0.382785	0.357773	0.445841	0.341054	0.31477	0.513521	0.462651	0.899607	0.840094	0.815743	0.983425	0.50903	0.587676	0.576665	0.491728	0.840684	0.922256	0.891429	0.995678	0.137421	0.183878	0.125231	0.210665	0.201521	0.219075	0.185711	0.276755	0.649978
S09	0.406239	0.427891	0.276493	0.252977	0.446377	0.576215	0.530488	0.475587	1.16505	0.765884	0.804789	0.739539	0.44141	0.664547	0.307648	0.306293	0.786181	0.907964	0.826308	0.672934	0.214718	0.304173	0.218165	0.235938	0.342304	0.313336	0.24509	0.256479	0.513241	0.595882	0.603515	0.736249	0.613404	0.67482	0.48575	0.461639	0.49504	0.655209	0.641548	0.584886	0.296686	0.332968	0.296113	0.251004	0.508685	0.683747	0.424704	0.532951	0.552433
S10	0.183195	0.183576	0.264848	0.180295	0.246378	0.250078	0.288577	0.324505	0.462728	0.425609	0.358321	0.514251	0.316186	0.279562	0.239862	0.266784	0.390145	0.633013	0.427485	0.503327	0.167058	0.230365	0.253183	0.275367	0.213508	0.343892	0.225442	0.319312	0.577867	0.671116	0.645258	0.903129	0.293191	0.36434	0.446032	0.369799	0.331631	0.78208	0.474186	0.387614	0.137089	0.164648	0.134271	0.134631	0.376382	0.720353	0.359353	0.227428	0.427997
S11	0.247872	0.369712	0.273849	0.227433	0.341321	0.301426	0.299273	0.331655	0.327461	0.473909	0.396171	0.486524	0.294373	0.273622	0.319572	0.260234	0.753563	0.395197	0.537379	0.410889	0.242099	0.164335	0.257038	0.291255	0.149333	0.153675	0.161664	0.233494	0.724855	0.404932	0.479903	0.675015	0.346315	0.307343	0.328931	0.420787	0.492367	0.544659	0.499582	0.504932	0.191537	0.189393	0.179715	0.191405	0.324264	0.361566	0.45438	0.329044	0.486806
S12	0.26243	0.234628	0.361604	0.300436	0.250216	0.460271	0.297091	0.37638	0.688708	0.382071	0.759681	0.566573	0.242943	0.332934	0.342975	0.431367	0.504596	0.541483	0.992421	0.971246	0.210704	0.247078	0.225629	0.205974	0.319052	0.27837	0.309696	0.318377	0.726503	0.784107	0.659051	0.514697	0.557196	0.540115	0.588829	0.510419	1.0636	0.774977	0.554695	0.641448	0.1382	0.143256	0.165273	0.137081	0.212488	0.221662	0.244224	0.246348	0.356939
S13	0.254878	0.426519	0.189194	0.256373	0.32085	0.417769	0.365318	0.466162	0.753747	0.553237	0.764426	0.531563	0.33371	0.624613	0.40519	0.520131	0.668858	0.728588	0.447755	0.567984	0.319918	0.287429	0.214159	0.262985	0.270926	0.243395	0.284153	0.294201	0.32137	0.345875	0.468405	0.432652	0.392507	0.35988	0.53765	0.534124	0.403514	0.356223	0.496267	0.517423	0.179418	0.207019	0.255261	0.218667	0.26227	0.426052	0.474316	0.449123	0.483593
S14	0.163068	0.287957	0.292691	0.22764	0.271101	0.426757	0.346145	0.229224	0.250801	0.378689	0.488494	0.413297	0.307831	0.349452	0.44411	0.33987	0.551899	0.337978	0.391316	0.408573	0.195622	0.156495	0.219388	0.143067	0.195234	0.206347	0.21507	0.174121	0.363971	0.391275	0.390027	0.289807	0.316597	0.304209	0.457202	0.280878	0.366091	0.311234	0.537128	0.432826	0.149453	0.147124	0.179728	0.136793	0.193915	0.195154	0.234661	0.1999	0.37106
S15	0.0835289	0.127571	0.105791	0.140502	0.173832	0.149534	0.178556	0.222594	0.559576	0.921646	0.333217	0.305186	0.104584	0.119596	0.119252	0.173748	0.234566	0.36923	0.3558	0.274709	0.100142	0.092359	0.0919026	0.0824354	0.085688	0.0982503	0.0835765	0.0955858	0.204302	0.26994	0.263723	0.201036	0.183828	0.125438	0.147796	0.115323	0.197351	0.19741	0.234457	0.17206	0.0851574	0.112903	0.10558	0.108204	0.135348	0.122156	0.119307	0.151856	0.163395
S16	0.159041	0.164869	0.191741	0.197563	0.152988	0.233294	0.272215	0.255408	0.405667	0.306621	0.256556	0.280832	0.224714	0.251045	0.234472	0.238955	0.306973	0.3456	0.346111	0.338623	0.165114	0.143613	0.177242	0.195845	0.13075	0.122905	0.132752	0.134289	0.605067	0.609309	0.441754	0.463503	0.243087	0.237473	0.29421	0.192947	0.53546	0.294142	0.33253	0.524703	0.124765	0.13957	0.131294	0.126638	0.250358	0.310841	0.35211	0.466229	0.327208
S17	0.65686	0.544587	0.25514	0.409683	0.573153	0.532596	0.328655	0.431748	0.723645	0.606806	0.493654	0.644808	0.368166	0.548685	0.370108	0.545252	0.825715	0.905506	0.781497	0.818791	0.530075	0.531327	0.551021	0.46066	0.393406	0.343016	0.326101	0.428084	0.734858	0.931341	1.0415	0.679393	0.708605	0.6772	0.624194	0.652235	0.795156	0.638216	0.883967	0.854882	0.269621	0.221508	0.20553	0.226397	0.712755	0.736009	0.799851	0.985736	1.11628
S18	0.321156	0.263923	0.297845	0.200286	0.365006	0.367541	0.320164	0.309902	0.502598	0.458453	0.642419	0.449739	0.673874	0.456778	0.521308	0.414096	0.688813	0.666368	0.910662	0.671801	0.321061	0.311886	0.322437	0.398478	0.260088	0.335874	0.293494	0.217988	0.467002	0.80623	0.578102	0.463613	0.481181	0.522009	0.498374	0.487884	0.59542	0.748164	0.783741	0.640765	0.170949	0.245695	0.120419	0.164055	0.253769	0.443217	0.208622	0.304295	0.951504
S19	0.437271	0.373065	0.399215	0.431389	0.478691	0.51016	0.444695	0.510085	0.864248	0.729205	0.601914	0.648909	0.37325	0.495616	0.45813	0.527267	0.842186	0.912335	1.05894	0.715744	0.315149	0.377949	0.32936	0.237952	0.242466	0.256911	0.197387	0.197811	0.999282	0.930354	0.689121	0.659961	0.794424	0.768905	0.549081	0.297705	0.884269	0.801916	0.768016	0.742427	0.164212	0.209627	0.277942	0.235283	0.357635	0.348291	0.61431	0.443594	1.37985
S20	0.285084	0.220489	0.235053	0.431389	0.362698	0.279002	0.32721	0.510085	0.422307	0.468657	0.468099	0.648909	0.523565	0.387489	0.291117	0.527267	0.462108	0.760034	0.547882	0.715744	0.535122	0.397579	0.357387	0.237952	0.329527	0.287214	0.295884	0.197811	1.04425	0.86007	0.824143	0.659961	0.432151	0.338934	0.516063	0.297705	0.917163	1.02315	0.799949	0.742427	0.176086	0.189509	0.190017	0.235283	0.335311	0.254772	0.320857	0.443594	0.659444
S21	0.357661	0.469993	0.399215	0.431389	0.572449	0.458732	0.444695	0.510085	0.813266	0.824765	0.601914	0.648909	0.619468	0.491716	0.45813	0.527267	0.901186	0.737852	1.05894	0.715744	0.468226	0.239222	0.32936	0.237952	0.46973	0.221383	0.197387	0.197811	0.917383	0.798347	0.689121	0.659961	0.7642	1.03471	0.549081	0.297705	0.829664	0.875852	0.768016	0.742427	0.210257	0.261407	0.277942	0.235283	0.375144	0.578106	0.61431	0.443594	0.751416
S22	0.357661	0.469993	0.475474	0.596551	0.572449	0.458732	0.677136	0.713307	0.813266	0.824765	0.662696	0.693815	0.619468	0.491716	0.755282	0.800863	0.901186	0.737852	1.12647	0.9215	0.468226	0.239222	0.388025	0.433372	0.46973	0.221383	0.403667	0.333564	0.917383	0.798347	0.906054	0.721019	0.7642	1.03471	0.749271	0.906999	0.829664	0.875852	0.895145	0.821297	0.210257	0.261407	0.245311	0.271852	0.375144	0.578106	0.74806	0.656586	0.751416
S23	0.38738	0.277027	0.3153	0.315735	0.467723	0.469427	0.371064	0.406076	0.814533	1.21426	0.500225	0.726913	0.558486	0.584398	0.351987	0.485638	0.754912	0.878971	0.541724	0.46473	0.194284	0.180165	0.30195	0.249315	0.216026	0.17167	0.315466	0.191171	0.59835	0.673697	0.484118	0.671582	0.41524	0.28094	0.333993	0.39285	1.07986	0.52948	0.480403	0.500867	0.217165	0.270076	0.217505	0.323838	0.469577	0.37876	0.371806	0.323922	0.613755
[truncated: 31 more columns]

## Sheet: Force platform
Participant	BD1_ForceP_1	BD1_ForceP_2	BD1_ForceP_3	BD1_ForceP_4	BD2_ForceP_1	BD2_ForceP_2	BD2_ForceP_3	BD2_ForceP_4	BD3_ForceP_1	BD3_ForceP_2	BD3_ForceP_3	BD3_ForceP_4	BD4_ForceP_1	BD4_ForceP_2	BD4_ForceP_3	BD4_ForceP_4	BD5_ForceP_1	BD5_ForceP_2	BD5_ForceP_3	BD5_ForceP_4	DB1_ForceP_1	DB1_ForceP_2	DB1_ForceP_3	DB1_ForceP_4	DB2_ForceP_1	DB2_ForceP_2	DB2_ForceP_3	DB2_ForceP_4	DB3_ForceP_1	DB3_ForceP_2	DB3_ForceP_3	DB3_ForceP_4	DB4_ForceP_1	DB4_ForceP_2	DB4_ForceP_3	DB4_ForceP_4	DB5_ForceP_1	DB5_ForceP_2	DB5_ForceP_3	DB5_ForceP_4	FB1_ForceP_1	FB1_ForceP_2	FB1_ForceP_3	FB1_ForceP_4	FB2_ForceP_1	FB2_ForceP_2	FB2_ForceP_3	FB2_ForceP_4	FB3_ForceP_1
S01	47.3976	18.9424	45.644	20.1121	78.5078	30.825	74.9661	42.9661	54.4931	70.7616	63.209	55.0519	32.4951	25.7703	47.9843	30.8649	69.9188	56.8714	78.2858	61.5635	21.1187	54.1027	32.178	23.0253	20.0771	34.3064	47.8939	29.8192	36.6648	48.417	30.7647	32.7688	39.6328	32.5903	35.9678	52.4425	58.674	41.5358	84.7863	44.8962	11.0116	19.5834	39.4539	36.5752	18.3002	36.2484	36.4353	76.5986	28.9047
S02	31.1341	47.4889	17.7166	40.3448	33.6659	68.6075	34.2407	42.9018	38.6086	87.0645	65.1225	55.9194	42.3245	47.7489	28.3748	36.7633	79.4681	61.6381	51.3597	31.6509	26.7262	53.8553	20.1052	19.243	30.4762	38.2903	29.0035	28.9831	45.8856	87.5574	44.7801	60.1152	46.0969	63.4844	39.723	55.4752	64.8851	74.0351	63.508	80.7468	41.4278	31.8609	24.3085	24.5493	42.2805	32.4094	47.4858	36.3206	61.8391
S03	17.7912	54.0312	18.1107	22.4663	31.6519	78.4189	35.4697	36.0671	73.2634	84.5565	38.7372	25.439	27.4271	46.812	31.175	46.9185	30.4041	65.9636	56.3467	54.3412	9.98382	46.2615	19.7333	16.5434	17.6707	31.2363	14.8154	28.9613	22.474	28.4267	31.9898	26.2389	34.9564	48.3157	29.9129	41.4022	42.3859	71.2828	47.261	63.9764	7.77966	21.5421	12.4819	15.4732	30.6896	40.0057	18.5165	22.2946	22.8013
S04	13.5152	11.7498	13.9284	13.2587	29.7339	44.3596	31.2863	33.9785	54.9794	53.3824	28.5896	27.3151	24.1146	19.9949	14.9929	18.9738	59.0207	40.4095	52.6994	53.0542	18.6444	9.54561	9.56564	9.35153	23.4616	22.7509	15.241	19.5494	21.8095	20.3424	16.2016	20.3752	26.7837	25.9984	23.5337	18.552	20.0171	22.1805	25.9574	19.9831	12.8573	15.1301	9.89697	13.6668	41.8435	36.2649	36.6002	38.7205	37.6572
S05	24.8619	23.0938	28.6175	32.2034	32.3141	42.1377	56.469	42.8859	76.636	69.1631	65.8567	50.0259	36.1362	34.7768	29.5024	32.062	103.485	102.486	65.2439	62.0448	13.4605	12.487	15.325	25.5028	33.9467	30.0856	43.9939	61.8072	47.3382	41.4404	59.9205	51.5287	32.7388	33.3061	51.3452	41.238	64.8323	58.8726	59.7255	71.6668	55.3318	22.2871	16.1573	32.7881	63.5166	33.1078	42.2592	53.899	58.4924
S06	28.472	23.3771	17.6777	12.3064	57.765	33.4482	24.128	35.3741	92.9756	41.3004	42.0487	60.5213	31.8627	30.8363	19.4303	20.6049	59.085	43.9925	40.4241	36.9881	39.5759	13.2434	47.6008	60.5839	65.0843	20.6113	57.0055	68.2046	26.6934	18.2577	58.6046	29.1554	29.7369	18.4323	36.8587	16.8845	37.1084	40.7722	41.9644	37.3547	12.8721	12.3121	14.4689	18.7446	19.8539	27.2526	26.5366	59.4932	40.3628
S07	13.9197	14.7622	15.74	20.9468	44.4592	47.5546	22.8888	53.9965	48.7275	24.7013	33.169	70.1426	27.7418	19.2838	15.1088	19.9543	49.8186	42.8258	43.8491	40.3089	30.96	21.4229	18.435	45.0248	21.5896	19.1513	14.0242	57.6376	35.8722	30.2439	25.8535	77.3266	29.6497	23.6314	23.2196	70.2594	48.1262	52.6835	34.719	90.2185	14.9561	11.9571	13.6282	27.3263	27.3029	25.9053	35.247	27.5453	51.0744
S08	19.7683	15.3683	17.8215	69.8669	34.5868	49.4643	37.7899	48.9255	62.2069	59.7889	40.0319	73.7402	42.1552	42.9808	24.113	27.7178	92.5375	95.3002	93.5038	73.786	30.3815	24.7326	19.6382	32.486	56.1012	35.3834	46.2511	65.6468	44.0665	49.0579	34.7544	61.8262	42.3368	61.0013	40.5425	62.1407	66.1809	57.5075	59.4173	83.42	9.57215	17.0826	15.9877	54.3856	21.8581	21.264	14.853	74.4883	40.0611
S09	37.0144	24.711	32.733	17.7516	59.6626	50.618	51.1549	69.7664	93.5469	68.7317	74.2073	61.1664	43.2815	42.8389	22.8885	30.8851	58.4912	69.8586	65.3133	88.361	18.9103	25.0374	28.138	22.3564	33.9944	34.6563	59.2682	30.1476	45.3938	40.2854	70.8339	41.5824	53.7206	62.2551	69.2673	50.9654	38.6037	39.2621	98.4524	37.8753	15.8674	20.2653	16.2989	15.4729	40.5924	33.9186	28.5989	40.603	74.2719
S10	25.1695	17.5115	32.9245	12.0734	33.6871	42.3531	66.4185	37.4175	58.3374	55.6195	55.3771	49.4518	24.2816	31.0055	24.6656	20.7198	45.6885	70.1049	57.552	59.3708	14.3818	14.7483	59.3929	13.4722	36.9267	42.4353	36.4422	24.613	19.3545	27.8038	70.4504	23.6998	25.4751	28.8108	52.1443	28.7218	38.4585	81.4804	57.4408	38.0642	9.38134	14.6943	11.2219	11.2628	20.2133	50.9855	24.092	18.2948	39.6409
S11	21.8163	32.8786	63.6749	18.2902	53.0792	82.6724	61.8153	50.4708	55.8093	60.9246	75.408	48.0039	40.2607	37.6294	35.9118	27.944	77.2425	56.0255	85.0478	81.7685	20.3668	33.4182	24.6902	20.1314	26.5565	77.5878	40.497	51.3277	45.4097	52.2485	75.5157	38.5801	34.2646	44.3398	109.892	42.304	47.9523	80.5087	88.3953	52.564	31.5351	15.5524	17.0556	20.6642	70.328	29.0359	49.7381	39.0281	66.1324
S12	26.9714	14.9489	19.5713	37.1118	48.8891	60.3927	51.5193	73.3508	86.2128	61.5951	46.1513	76.7529	19.0452	29.5544	25.6913	28.3259	65.4275	57.2319	109.335	77.1058	66.6254	12.4645	19.0577	37.3101	71.9742	28.6073	35.1322	52.6311	76.2545	24.1671	29.227	34.6526	68.3786	38.3337	46.4486	37.2135	115.929	39.6688	52.7229	67.6264	10.653	10.5286	57.2251	11.5642	19.2549	21.4132	61.2062	21.672	24.8387
S13	28.4448	55.8051	17.755	49.3019	54.7633	61.5093	37.0981	55.1078	81.3559	51.3191	67.0365	71.8507	37.6595	51.2671	36.6665	40.0041	51.4126	72.4243	49.5718	48.7799	15.9042	25.507	18.7777	25.7589	32.9993	30.9988	29.7048	54.3189	21.8971	36.5348	39.0804	60.8722	35.195	47.1028	28.2444	53.4217	40.2367	53.2369	51.2628	89.5885	10.7131	44.6499	16.7774	42.9838	23.5248	45.8063	29.0896	59.754	34.7033
S14	12.2971	15.0108	18.444	39.9383	40.4045	47.6544	32.5655	46.5682	42.3548	36.0831	71.8736	67.9424	27.5625	24.6864	28.2727	25.5572	44.4438	26.3587	37.632	38.6283	28.7559	13.7352	22.564	12.5631	31.8767	27.4101	28.7719	50.0458	25.2595	27.4059	59.1691	34.9156	83.0063	28.853	43.6956	34.0632	60.6296	25.2603	52.8511	37.5744	9.01688	10.7987	45.588	8.39952	17.6026	23.0014	66.0299	14.8601	48.2498
S15	22.399	9.22808	79.3114	14.4722	30.9607	20.7909	88.4445	33.8502	50.8528	101.773	82.2852	31.821	17.6632	15.7149	69.831	40.9263	42.4945	80.5532	76.6755	35.9768	20.9949	8.10104	21.7042	62.7046	48.9443	11.2826	34.475	24.9896	32.5934	21.452	30.7292	25.7835	27.4208	17.3719	12.365	32.379	50.2216	22.7537	19.9705	57.565	13.7801	19.2435	13.912	61.411	18.2798	17.9122	14.5834	89.0404	18.0298
S16	10.9467	45.9838	17.2287	15.3496	30.5319	49.8404	38.4776	24.2795	46.8756	62.5797	31.5738	29.826	21.9318	28.7403	25.7957	23.5251	51.8638	68.9708	51.3228	49.7206	9.10427	49.0656	32.0631	11.6922	11.9907	51.7186	26.0802	23.4338	19.5562	43.9991	24.7715	28.5502	26.1542	40.8722	27.3391	21.0671	30.392	37.2117	35.7793	30.2444	14.1921	23.0874	23.9625	9.77661	26.8823	28.7467	61.034	29.6078	38.5443
S17	26.5355	28.491	16.8889	32.7623	45.589	43.1479	28.9243	36.4379	57.0245	46.5791	56.6445	45.7711	26.8916	43.483	30.2618	34.5014	69.3785	61.0418	58.7877	59.2013	31.116	24.8265	21.3416	36.5694	55.9094	27.5578	22.5097	23.9682	43.6905	36.441	45.4352	32.3928	55.3358	45.8094	38.5705	28.8072	52.7334	53.1208	55.7546	61.7446	20.7782	22.3939	12.4888	61.3578	54.7704	52.373	65.2743	43.8569	45.6341
S18	23.521	18.556	20.9305	32.094	44.1962	47.6935	22.9262	28.4198	54.59	55.2243	40.904	56.8363	52.151	44.0627	68.0591	82.842	72.5632	71.3608	72.7264	91.6156	22.7189	24.5888	13.4773	32.3306	36.0481	36.1199	23.263	29.1718	35.3446	42.2265	25.2047	29.3642	57.6637	46.9181	39.7954	41.3812	55.2431	68.5744	64.8242	73.8908	20.0191	15.2813	16.2396	11.4066	22.0083	35.2187	15.9232	19.1761	30.2623
S19	25.1854	20.667	25.1854	20.667	66.3663	69.5395	66.3663	69.5395	113.195	68.346	113.195	68.346	38.6802	51.3762	38.6802	51.3762	71.3411	73.8249	71.3411	73.8249	15.4061	22.0413	15.4061	22.0413	24.3663	38.4967	24.3663	38.4967	42.3128	37.6448	42.3128	37.6448	75.9726	53.6901	75.9726	53.6901	89.7097	79.8117	89.7097	79.8117	28.3861	19.3957	28.3861	19.3957	28.7954	22.9167	28.7954	22.9167	51.823
S20	30.4831	38.2687	24.1952	20.8747	49.5859	46.8334	43.7181	41.8916	48.325	71.3295	56.7559	40.4759	25.157	43.3804	25.8481	23.1331	43.0671	64.3462	51.6595	48.8183	28.8278	23.7195	19.6324	11.492	57.1772	38.1541	24.0631	29.5222	31.9833	25.6491	40.9325	34.1439	36.7608	41.3897	37.9656	35.2187	45.5354	51.4257	37.6771	40.407	69.8663	17.8931	11.3992	48.0647	67.9219	23.3096	26.8397	38.8171	74.6865
S21	26.9695	25.0939	39.286	28.7104	44.8307	44.1639	47.1169	47.0506	67.5507	71.9476	55.2703	56.0966	43.7085	39.3628	29.254	34.2106	80.0369	77.8934	67.0645	59.3851	21.7957	35.6234	14.5332	16.8596	44.9041	35.6194	15.8552	18.8795	44.1667	43.1086	34.8664	22.2923	49.4244	61.6093	44.677	22.1185	70.2785	57.3688	47.2961	43.984	17.0551	50.0816	17.6868	21.8345	22.0165	68.4276	37.7357	40.0939	45.2418
S22	33.911	52.2912	61.3326	38.0665	67.8583	70.7069	71.519	63.9656	75.9901	65.7202	67.3295	71.6493	61.1335	41.6936	38.4211	46.7144	70.0976	55.6641	84.3499	72.9898	16.332	52.9996	48.7227	21.0317	39.2178	56.664	37.4785	29.1197	53.1748	44.3256	54.0649	33.7547	48.5901	76.5325	59.0532	50.5892	86.36	74.5763	60.4457	56.6363	38.4933	74.1654	20.8918	29.7725	42.2621	50.681	49.599	55.9774	68.3921
S23	20.4686	18.2513	22.342	76.6734	53.2731	57.0441	63.2542	76.7354	76.5192	104.296	47.4104	51.4501	45.362	39.3922	26.7029	41.43	84.3739	82.4165	73.3557	55.9749	48.5645	14.0972	23.3092	44.1152	35.8655	16.3809	25.6183	45.057	48.8542	38.8918	38.6503	55.0992	42.387	37.9472	51.741	41.1436	50.7943	47.8058	39.2842	97.912	18.1971	17.1009	50.7343	73.7297	27.2202	37.9578	35.1575	38.8012	39.4431
[truncated: 31 more columns]
